# Supplementary material for: Local Immune Changes in Early Stages of Inflammation and Carcinogenesis Correlate with the Collagen Scaffold Changes of the Colon Mucosa
Source: Cancers (Basel). 2021 May 18;13(10):2463. doi: 10.3390/cancers13102463 (PMC8158480; doi:10.3390/cancers13102463)
Supplement: Supplementary file 1 [file cancers-13-02463-s001.zip]

Archive with 1 entries (1 files):
- cancers-1186695-supplementary.pdf
